# Supplementary material for: Genome-wide identification and functional characterization of oleosin genes in peanut (Arachis hypogaea L.)
Source: Front Plant Sci. 2025 Aug 6;16:1623513. doi: 10.3389/fpls.2025.1623513 (PMC12364949; doi:10.3389/fpls.2025.1623513)
Supplement: Supplementary file 2 [file Table1.xlsx]

## Sheet: Table S1
Table S1. FPKM value of Ahole genes in 19 samples
Gene name		Cotyledon	Root	Root tip	Root nodule	Root and stem	Stem	Stem tip	Leaf	Florescence	Gynophore	Pericarp at 15	Pericarp at 35	Pericarp at 55	Testa at 20	Testa at 50	Embryo at 15	Embryo at 25	Embryo at 35	Embryo at 55
AhOle1	AH01G03570	0.16	0.13	0.05	1.08	0.05	0	0	0.05	0	0	0	0.12	0.27	0.92	1.14	9.83	0.24	130.45	159.88
AhOle2	AH01G32400	1.16	5.21	7.22	2.3	4.76	1.3	1.49	2.71	2.9	1.4	0.69	1.4	4.07	1.81	6.44	13.17	1.38	43.31	56
AhOle3	AH05G24070	29.67	0.39	1.87	0.01	0.46	0.49	0.08	1.62	0.18	0.29	0.46	0.3	1.03	7.38	10.32	75.16	1.39	445.89	728.25
AhOle4	AH08G08850	1.1	1.2	0.77	1.72	1.87	1.87	4.33	6.85	1.08	2.55	1.77	4.31	9.84	72.08	31.17	899.56	16.56	5831.91	5694.1
AhOle5	AH10G26080	0.17	0.46	2.19	2.59	0.07	5.28	3.4	1.7	0.73	0.56	0.5	1.84	3.82	58.67	13.67	395.32	33.67	1609.47	1798.44
AhOle6	AH11G05190	0.1	0	0.06	0	0	0.13	0	0	0	0	0	0.21	0.27	1.68	1.91	8.59	0.3	142.6	118.78
AhOle7	AH11G20340	0	0.82	0	0	0	0	0	0	0	0	0	0	0	5.76	0	0	0	0	75.85
AhOle8	AH14G37650	0.07	0.98	0.04	0.02	0.09	0.13	0.15	0.8	1.81	1.35	0.15	0.3	0.43	0	0	0	0	0	0
AhOle9	AH14G37660	0.08	0.79	0	0.04	0.1	0.06	0.01	0.09	0.05	0.24	0.27	1.09	1.51	0	0	0	0	0	0
AhOle10	AH15G31410	1.58	0	0.41	0	0.11	0	0	0.17	0	0.11	0.26	0.49	1.43	7.11	6.49	85.59	1.21	762.97	745.11
AhOle11	AH16G32210	0.71	1.33	2.33	0.06	0	0.11	0.6	1.07	0.42	1.53	1.47	2.89	11.01	96.89	55.93	1230.56	17.16	7914.47	7904.19
AhOle12	AH20G33740	0	0.33	0	0.11	0	0.05	0.1	0.05	0.14	0.58	0.71	0.93	2.35	37.08	7.33	464.58	6.93	1985.45	1722.99

## Sheet: Table S2
Table S2. The expression profiles of AhOle genes in peanut leaves treated with drought and cold stresses, as well as six plant hormones.
Gene name		Leaf with normal irrigation	Leaf with drought treatment	Leaf in room temperature	Leaf with low temperature treatment	Leaf treated with ddH2O	Leaf treated with abscisic acid	Leaf treated with brassinolide	Leaf treated with ethephon	Leaf treated with paclobutrazol	Leaf treated with salicylic acid
AhOle1	AH01G03570	0	1.01	0	0	0	0	0	0	0.03	0.09
AhOle2	AH01G32400	1.36	2.94	0.73	0.36	1	0.56	0.27	1.72	1.06	1.78
AhOle3	AH05G24070	0.96	1.16	0.73	0.9	0.47	0.47	0.77	0.58	1.22	0.17
AhOle4	AH08G08850	8.89	79.14	6.27	1.27	5.54	4.79	5.79	7.62	8.75	6.65
AhOle5	AH10G26080	0.07	0.07	0	0.74	0.02	0	0.08	0	1.99	1.16
AhOle6	AH11G05190	0.07	2.39	0	0.13	0	0	0	0	0	0
AhOle7	AH11G20340	0	0	0	0	0	0	0	0	0	0
AhOle8	AH14G37650	39.25	0.75	12.4	0.21	7.63	6.25	5.79	4.93	10.62	10.92
AhOle9	AH14G37660	2.58	0.08	1.14	0	0.36	0.24	0.72	0.52	0.85	0.74
AhOle10	AH15G31410	0	0	0	0	0	0	0	0	0.57	0.24
AhOle11	AH16G32210	0.45	0.51	0.13	2.44	0.18	0.09	0	0.74	8.44	3.36
AhOle12	AH20G33740	0.11	0.06	0	0.05	0	0	0	0	1.65	0.8

## Sheet: Table S3
Table S3 Primers for qRT-PCR of AhOle genes
Primer	Gene	Forward sequence (5'-3')	Reverse sequence (5'-3')
AhACTIN-RT	AhACTIN	TAAGAACAATGTTGCCATACAGA	GTTGCCTTGGATTATGAGC
AhOle1/6-RT	AhOle1/6	CCCGTGATTTTGGGTGCTAC	CTTACAACCCATGAAACCGCC
AhOle2-RT	AhOle2	CCTCCGAAGGCTCCAAGATC	CGATCCCGAATCCGCACATG
AhOle3/10-RT	AhOle3/10	GCACTCTGTTGCTCCTCTCC	GACATCAGCCCGGTTAGTCC
AhOle5/12-RT	AhOle5/12	CACACCGCTCTTCGTGATCT	CGTCAGCACTGTTATTGCCG
AhOle11-RT	AhOle11	CTGTCCAAGTCCACACCACA	CGAACAATAGCAACGTGCCG
